# Supplementary material for: Multi-Omics Analyses Identify Signatures in Patients with Liver Cirrhosis and Hepatocellular Carcinoma
Source: Cancers (Basel). 2022 Dec 29;15(1):210. doi: 10.3390/cancers15010210 (PMC9818216; doi:10.3390/cancers15010210)
Supplement: Supplementary file 1 [file cancers-15-00210-s001.zip]

Archive with 1 entries (1 files):
- cancers-2098827-supplementary.pdf
